# Supplementary material for: Comparative genomic analysis of NAC transcriptional factors to dissect the regulatory mechanisms for cell wall biosynthesis
Source: BMC Bioinformatics. 2012 Sep 11;13(Suppl 15):S10. doi: 10.1186/1471-2105-13-S15-S10 (PMC3439729; doi:10.1186/1471-2105-13-S15-S10)
Supplement: Additional file 2 — Supplemental Table 2. The annotation of 134 genes involved in Arabidopsis SNDs-involved network (in xls format). [file 1471-2105-13-S15-S10-S2.xls]

## Sheet: SND1-3 network
Locus ID	Annotation
AT1G32770	SND1, NST3, ANAC012 (ARABIDOPSIS NAC DOMAIN CONTAINING PROTEIN 12); specific transcriptional repressor/ transcription activator/ transcription factor
AT4G28500	SND2, ANAC073 (ARABIDOPSIS NAC DOMAIN CONTAINING PROTEIN 73); transcription activator/ transcription factor
AT1G28470	SND3, ANAC010 (ARABIDOPSIS NAC DOMAIN CONTAINING PROTEIN 10); transcription activator/ transcription factor
AT2G46770	NST1, EMB2301 (EMBRYO DEFECTIVE 2301); transcription activator/ transcription factor
AT3G61910	NST2, ANAC066 (ARABIDOPSIS NAC DOMAIN PROTEIN 66); transcription activator/ transcription factor
AT5G62380	VND6, ANAC101 (ARABIDOPSIS NAC-DOMAIN PROTEIN 101); transcription activator/ transcription factor/ transcription regulator
AT1G71930	VND7 (VASCULAR RELATED NAC-DOMAIN PROTEIN 7); transcription activator/ transcription factor/ transcription regulator
AT4G29230	anac075 (Arabidopsis NAC domain containing protein 75); transcription factor
AT1G62990	KNAT7 (KNOTTED-LIKE HOMEOBOX OF ARABIDOPSIS THALIANA 7); DNA binding / transcription activator/ transcription factor
AT5G25830	zinc finger (GATA type) family protein
AT1G66810	zinc finger (CCCH-type) family protein
AT1G68200	zinc finger (CCCH-type) family protein
AT1G72220	zinc finger (C3HC4-type RING finger) family protein
AT2G44745	WRKY family transcription factor
AT5G56110	ATMYB80, ATMYB103 (ARABIDOPSIS THALIANA MYB DOMAIN PROTEIN 103); DNA binding / transcription factor
AT4G22680	MYB85 (myb domain protein 85); DNA binding / transcription activator/ transcription factor
AT4G33450	MYB69 (MYB DOMAIN PROTEIN 69); DNA binding / transcription activator/ transcription factor
AT1G79180	MYB63 (MYB DOMAIN PROTEIN 63); DNA binding / transcription activator/ transcription factor
AT1G16490	MYB58 (MYB DOMAIN PROTEIN 58); DNA binding / transcription activator/ transcription factor
AT1G73410	MYB54 (MYB DOMAIN PROTEIN 54); DNA binding / transcription factor
AT1G17950	MYB52 (MYB DOMAIN PROTEIN 52); DNA binding / transcription factor
AT5G12870	MYB46 (MYB DOMAIN PROTEIN 46); DNA binding / transcription factor
AT5G16600	MYB43 (myb domain protein 43); DNA binding / transcription factor
AT4G12350	MYB42 (myb domain protein 42); transcription factor
AT1G66230	MYB20 (myb domain protein 20); DNA binding / transcription factor
AT1G63910	AtMYB103 (myb domain protein 103); DNA binding / transcription activator/ transcription factor
AT4G27430	CIP7 (COP1-INTERACTING PROTEIN 7); transcription activator
AT2G35700	ERF38 (ERF FAMILY PROTEIN 38); DNA binding / transcription factor
AT3G16280	DNA binding / transcription factor
AT2G41690	AT-HSFB3; DNA binding / transcription factor
AT2G40370	LAC5 (laccase 5); laccase
AT2G29130	LAC2 (laccase 2); laccase
AT5G60020	LAC17 (laccase 17); laccase
AT5G05390	LAC12 (laccase 12); laccase
AT5G01190	LAC10 (laccase 10); laccase
AT2G37090	IRX9 (IRREGULAR XYLEM 9); transferase, transferring glycosyl groups / xylosyltransferase
AT5G15630	IRX6
AT5G17420	IRX3 (IRREGULAR XYLEM 3); cellulose synthase
AT4G36890	IRX14 (irregular xylem 14); transferase, transferring glycosyl groups / xylosyltransferase
AT2G38080	IRX12 (IRREGULAR XYLEM 12); laccase
AT4G18780	IRX1 (IRREGULAR XYLEM 1); cellulose synthase/ transferase, transferring glycosyl groups
AT5G44030	CESA4 (CELLULOSE SYNTHASE A4); cellulose synthase/ transferase, transferring glycosyl groups
AT3G59010	pectinesterase family protein
AT3G16920	chitinase
AT3G07970	QRT2 (QUARTET 2); polygalacturonase
AT1G80170	polygalacturonase, putative / pectinase, putative
AT1G19170	glycoside hydrolase family 28 protein / polygalacturonase (pectinase) family protein
AT1G61810	BGLU45 (BETA-GLUCOSIDASE 45); catalytic/ cation binding / hydrolase, hydrolyzing O-glycosyl compounds
AT5G54570	BGLU41 (BETA GLUCOSIDASE 41); catalytic/ cation binding / hydrolase, hydrolyzing O-glycosyl compounds
AT1G19940	AtGH9B5 (Arabidopsis thaliana Glycosyl Hydrolase 9B5); catalytic/ hydrolase, hydrolyzing O-glycosyl compounds
AT3G03530	NPC4 (NONSPECIFIC PHOSPHOLIPASE C4); hydrolase, acting on ester bonds / phospholipase C
AT3G18660	PGSIP1 (PLANT GLYCOGENIN-LIKE STARCH INITIATION PROTEIN 1); transferase, transferring glycosyl groups
AT4G33330	transferase, transferring glycosyl groups
AT3G29630	glycosyltransferase family protein
AT4G03340	glycosyltransferase family 14 protein / core-2/I-branching enzyme family protein
AT5G54690	GAUT12 (GALACTURONOSYLTRANSFERASE 12); polygalacturonate 4-alpha-galacturonosyltransferase/ transferase, transferring glycosyl groups / transferase, transferring hexosyl groups
AT1G31490	transferase family protein
AT5G63580	FLS2 (FLAVONOL SYNTHASE 2); flavonol synthase
AT1G19230	respiratory burst oxidase protein E (RbohE) / NADPH oxidase
AT5G42180	peroxidase 64 (PER64) (P64) (PRXR4)
AT3G59845	NADP-dependent oxidoreductase, putative
AT1G22480	plastocyanin-like domain-containing protein
AT3G27200	plastocyanin-like domain-containing protein
AT3G10340	PAL4 (Phenylalanine ammonia-lyase 4); ammonia ligase/ ammonia-lyase/ catalytic
AT5G60490	FLA12
AT5G03170	FLA11
AT3G12955	auxin-responsive protein-related
AT5G47530	auxin-responsive protein, putative
AT5G16490	RIC4 (ROP-INTERACTIVE CRIB MOTIF-CONTAINING PROTEIN 4); protein binding
AT1G27380	RIC2 (ROP-INTERACTIVE CRIB MOTIF-CONTAINING PROTEIN 2)
AT1G27920	MAP65-8 (MICROTUBULE-ASSOCIATED PROTEIN 65-8)
AT4G17220	ATMAP70-5 (microtubule-associated proteins 70-5); microtubule binding
AT1G51640	ATEXO70G2 (exocyst subunit EXO70 family protein G2); protein binding
AT3G28960	amino acid transporter family protein
AT2G37360	ABC transporter family protein
AT3G53510	ABC transporter family protein
AT2G18480	mannitol transporter, putative
AT1G25530	lysine and histidine specific transporter, putative
AT5G11100	SYTD
AT4G23496	SP1L5 (SPIRAL1-LIKE5)
AT1G08340	rac GTPase activating protein, putative
AT5G45970	ARAC2 (ARABIDOPSIS RAC-LIKE 2); GTP binding
AT5G35960	protein kinase, putative
AT1G09440	protein kinase family protein
AT1G24030	protein kinase family protein
AT2G40120	protein kinase family protein
AT5G46340	O-acetyltransferase-related
AT1G21140	nodulin, putative
AT1G21890	nodulin MtN21 family protein
AT1G31470	NFD4 (NUCLEAR FUSION DEFECTIVE 4)
AT2G28760	NAD-dependent epimerase/dehydratase family protein
AT2G34790	MEE23 (MATERNAL EFFECT EMBRYO ARREST 23); FAD binding / catalytic/ electron carrier/ oxidoreductase
AT4G24430	lyase
AT4G28380	leucine-rich repeat family protein
AT3G15050	IQD10 (IQ-domain 10); calmodulin binding
AT2G47670	invertase/pectin methylesterase inhibitor family protein
AT3G45870	integral membrane family protein / nodulin MtN21-related
AT1G19190	hydrolase
AT1G27440	GUT2; catalytic/ glucuronoxylan glucuronosyltransferase
AT2G43660	glycosyl hydrolase family protein 17
AT3G62020	GLP10 (GERMIN-LIKE PROTEIN 10); manganese ion binding / nutrient reservoir
AT3G20340	Expression of the gene is downregulated in the presence of paraquat, an inducer of photoxidative stress.
AT5G01360	EXPRESSED IN: 13 plant structures; EXPRESSED DURING: 4 anthesis, petal differentiation and expansion stage; CONTAINS InterPro DOMAIN/s: Protein of unknown function DUF231, plant (InterPro:IPR004253); BEST Arabidopsis thaliana protein match is: ESK1 (ESKIMO 1) (TAIR:AT3G55990.1); Has 710 Blast hits to 702 proteins in 19 species: Archae - 0; Bacteria - 0; Metazoa - 3; Fungi - 2; Plants - 705; Virus…
AT1G47485	Encodes CEP1, a 15-amino-acid peptide, which is mainly expressed in the lateral root primordia. When overexpressed or externally applied, CEP1 arrests root growth. CEP1 is a candidate for a novel peptide plant hormone.
AT1G33700	catalytic/ glucosylceramidase
AT4G26220	caffeoyl-CoA 3-O-methyltransferase, putative
AT2G03200	aspartyl protease family protein
AT5G14510	armadillo/beta-catenin repeat family protein
AT2G25940	ALPHA-VPE (alpha-vacuolar processing enzyme); cysteine-type endopeptidase
AT2G23360	transport protein-related
AT1G09610	unknown protein
AT1G31720	unknown protein
AT2G01580	unknown protein
AT2G17940	unknown protein
AT2G31930	unknown protein
AT2G41610	unknown protein
AT2G44260	unknown protein
AT3G21710	unknown protein
AT3G50220	unknown protein
AT4G27435	unknown protein
AT5G02440	unknown protein
AT5G14090	unknown protein
AT5G46115	unknown protein
AT5G47635	unknown protein
AT5G59305	unknown protein
AT5G60720	unknown protein
AT5G61340	unknown protein
AT5G67210	unknown protein
AT5G06930	unknown protein
AT1G07120	unknown protein
AT3G23090	unknown protein
AT4G01640	unknown protein
AT5G66170	unknown protein
AT4G09480	transposable element gene
