# Supplementary material for: Comparative genomic analysis of NAC transcriptional factors to dissect the regulatory mechanisms for cell wall biosynthesis
Source: BMC Bioinformatics. 2012 Sep 11;13(Suppl 15):S10. doi: 10.1186/1471-2105-13-S15-S10 (PMC3439729; doi:10.1186/1471-2105-13-S15-S10)
Supplement: Additional file 3 — Supplemental Table 3. The detailed information of 199 SND, NST and VND proteins studied across the 19 different species in this work (in xls format). [file 1471-2105-13-S15-S10-S3.xls]

## Sheet: Sheet3
Subfamily	plantTFDB_id	Species	Gene Model ID	NCBI_ID	Common Name	Protein length	NAM domain Location
SND	Mes025860	Manihot esculenta	cassava1596.valid.m1			311	Location: 63-203
	Pth004593	Populus trichocarpa	POPTR_0011s05740.1	XM_002329769.1		310	Location: 61-201
	Pth038882	Populus trichocarpa	POPTR_0004s04900.1	XM_002305738.1		313	Location: 61-201
	Cpa023976	Carica papaya	evm.TU.supercontig_2586.1			328	Location: 57-198
	Vvi004303	Vitis vinifera	GSVIVT00003042001	XM_002278625		312	Location: 60-200
	Rco027103	Ricinus communis	30190.m010767	XM_002509375		305	Location: 66-206
	Ppe010106	Prunus persica	ppa008828m			318	Location: 58-198
	Gma014995	Glycine max	Glyma15g08480.1			322	Location: 61-203
	Gma018485	Glycine max	Glyma13g30800.1			332	Location: 73-214
	Gma019446	Glycine max	Glyma07g32250.1			326	Location: 68-208
	Gma023388	Glycine max	Glyma13g24320.1			312	Location: 69-209
	Csg017985	Cucumis sativus	Cucsa.126960.1			310	Location: 53-193
	Mtr030158	Medicago truncatula	MEDTR8G081700.1			259	Location: 68-208
	Lja001085	Lotus japonicus	LjSGA_057235.1			103	Location: 6-84
	Lja021703	Lotus japonicus	chr6.LjT04E21.30.nc			230	Location: 56-197
	Aly004192	Arabidopsis lyrata	scaffold_103183.1	XM_002890731.1		316	Location: 77-217
	Ath003167	Arabidopsis thaliana	AT1G28470.1	NM_102615	SND3;ANAC010	314	Location: 77-217
	Mtr006596	Medicago truncatula	MEDTR2G018190.1			308	Location: 53-193
	Mes034961	Manihot esculenta	cassava16121.m1			297	Location: 62-199
	Lja021320	Lotus japonicus	chr3.CM0160.860.nd			285	Location: 49-189
	Gma023792	Glycine max	Glyma12g33460.1			279	Location: 48-188
	Gma029761	Glycine max	Glyma13g36980.1			303	Location: 72-212
	Gma029643	Glycine max	Glyma12g13710.1			284	Location: 49-189
	Gma018185	Glycine max	Glyma06g44250.1			260	Location: 24-164
	Vvi015944	Vitis vinifera	GSVIVT00018648001	XM_002275283		303	Location: 60-200
	Cpa005020	Carica papaya	evm.TU.supercontig_83.99			313	Location: 70-210
	Rco003547	Ricinus communis	29983.m003125	XM_002517803		294	Location: 61-201
	Mes026516	Manihot esculenta	cassava17166.m1			293	Location: 60-200
	Pth033414	Populus trichocarpa	POPTR_0017s04800.1	XM_002327995.1		299	Location: 59-199
	Pth007344	Populus trichocarpa	POPTR_0007s01350.1	XM_002309731.1		298	Location: 59-199
	Mes028813	Manihot esculenta	cassava46566.m1			295	Location: 61-201
	Osj011302	Oryza sativa subsp. japonica	LOC_Os01g48130.2	BAD73298;BAD73614;BAG95722		335	Location: 71-211
	Osj026763	Oryza sativa subsp. japonica	LOC_Os01g48130.1	BAD73298;BAD73614;BAG95722		333	Location: 69-209
	Zma040094	Zea mays	GRMZM2G058518_T01	NM_001155354		323	Location: 70-211
	Sbi024546	Sorghum bicolor	Sb03g030750	XM_002458248		322	Location: 66-206
	Osi030213	Oryza sativa subsp. indica	BGIOSGA001044-TA	OsI_03216		370	Location: 73-246
	Bdi002836	Brachypodium distachyon	Bradi2g46200.1			366	Location: 73-213
	Zma007416	Zea mays	GRMZM2G031200_T02			328	Location: 61-201
	Zma028249	Zea mays	GRMZM2G031200_T01			319	Location: 62-202
	Sbi004338	Sorghum bicolor	Sb09g028430	XM_002440200		323	Location: 62-205
	Osj027347	Oryza sativa subsp. japonica	LOC_Os05g48850.1	Os05g0563000;NM_001062858		314	Location: 65-206
	Osi026500	Oryza sativa subsp. indica	BGIOSGA020356-TA	OsI_20979		313	Location: 65-206
	Aly022796	Arabidopsis lyrata	Al_scaffold_0007_1273	XM_002869451.1		303	Location: 59-200
	Ath030177	Arabidopsis thaliana	AT4G28500.1	NM_118992	SND2	305	Location: 59-200
	Csg009400	Cucumis sativus	Cucsa.087480.1			258	Location: 9-155
VND	Gma015290	Glycine max	Glyma10g36050.1			346	Location: 19-147
	Gma002159	Glycine max	Glyma20g31550.1			368	Location: 28-156
	Lja014876	Lotus japonicus	LjSGA_075859.1			126	Location: 7-126
	Vvi020654	Vitis vinifera	GSVIVT00031817001			313	Location: 7-135
	Vvi033075	Vitis vinifera		XM_002267742		313	Location: 7-135
	Ppe000456	Prunus persica	ppa016236m			303	Location: 5-133
	Mgu007648	Mimulus guttatus	mgf009391m			253	Location: 5-133
	Pth005051	Populus trichocarpa	POPTR_0019s11330.1			307	Location: 5-133
	Mes002445	Manihot esculenta	cassava25360.m1			322	Location: 8-136
	Rco001305	Ricinus communis	29728.m000815	XM_002526772		334	Location: 7-135
	Mes024365	Manihot esculenta	cassava40790.m1			325	Location: 7-135
	Cpa011007	Carica papaya	evm.TU.contig_30558.1			329	Location: 6-134
	Pth002222	Populus trichocarpa	POPTR_0013s11740.1	XM_002327206.1		319	Location: 5-133
	Csg026044	Cucumis sativus	Cucsa.240650.1			335	Location: 8-136
	Ath009155	Arabidopsis thaliana	AT1G71930.1	NM_105851	VND7	324	Location: 9-137
	Aly007176	Arabidopsis lyrata	fgenesh1_pm.C_scaffold_2001196	XM_002887355.1		326	Location: 9-137
	Smo009438	Selaginella moellendorffii	gw1.32.241.1;gw1.45.282.1			155	Location: 1-130
	Smo006770	Selaginella moellendorffii	e_gw1.10.1011.1			160	Location: 7-136
	Smo020222	Selaginella moellendorffii	e_gw1.14.891.1			160	Location: 7-136
	Smo015628	Selaginella moellendorffii	e_gw1.0.2596.1;e_gw1.8.1619.1			168	Location: 13-143
	Smo026627	Selaginella moellendorffii	gw1.112.236.1;gw1.24.743.1			156	Location: 3-131
	Osj041237	Oryza sativa subsp. japonica	LOC_Os03g03540.1	Os03g0127200;NM_001055366		366	Location: 5-134
	Osi028912	Oryza sativa subsp. indica	BGIOSGA011539-TA	OsI_09816		366	Location: 5-134
	Sbi004227	Sorghum bicolor	Sb01g048730	XM_002465902		371	Location: 8-137
	Zma023272	Zea mays	GRMZM2G025642_T01;GRMZM2G025642_T02			362	Location: 8-137
	Osi037608	Oryza sativa subsp. indica	BGIOSGA033343-TA	OsI_34442		164	Location: 5-134
	Osj053681	Oryza sativa subsp. japonica	LOC_Os10g38834.1	Os10g0532000;NM_001071680		341	Location: 8-137
	Sbi031903	Sorghum bicolor	Sb01g030760	XM_002467552		333	Location: 5-138
	Aly010856	Arabidopsis lyrata	Al_scaffold_0003_3772	XM_002886099.1		365	Location: 9-138
	Ath011852	Arabidopsis thaliana	AT2G18060.1	NM_127362	VND1	365	Location: 9-138
	Mtr028621	Medicago truncatula	MEDTR5G021640.1			352	Location: 8-137
	Mes033921	Manihot esculenta	cassava24947.valid.m1			319	Location: 9-138
	Ppe006723	Prunus persica	ppa022264m			334	Location: 8-137
	Pth015469	Populus trichocarpa	POPTR_0007s13910.1	XM_002310261.1		350	Location: 8-137
	Vvi027529	Vitis vinifera	GSVIVT00036814001			335	Location: 8-137
	Vvi018794	Vitis vinifera		XM_002266670		357	Location: 9-138
	Aly017075	Arabidopsis lyrata	fgenesh2_kg.7__450__AT4G36160.1	XM_002866986.1		376	Location: 10-139
	Cpa018788	Carica papaya	evm.TU.supercontig_6.222			158	Location: 8-137
	Pth011860	Populus trichocarpa	POPTR_0005s11870.1	ADR00339		342	Location: 9-138
	Rco022958	Ricinus communis	28623.m000400	XM_002531471		349	Location: 9-138
	Ath028933	Arabidopsis thaliana	AT4G36160.1	NM_119783	VND2	377	Location: 10-139
	Mgu004502	Mimulus guttatus	mgf022574m			327	Location: 3-132
	Mes003222	Manihot esculenta	cassava26615.m1			307	Location: 8-137
	Csg025111	Cucumis sativus	Cucsa.043420.1			372	Location: 9-138
	Gma024310	Glycine max	Glyma01g37310.1			348	Location: 9-137
	Gma014967	Glycine max	Glyma11g07990.1			344	Location: 8-137
	Gma023640	Glycine max	Glyma16g24200.1			393	Location: 6-134
	Mtr021267	Medicago truncatula	MEDTR8G090230.1			312	Location: 5-134
	Gma022349	Glycine max	Glyma02g05620.1			350	Location: 3-132
	Ath022779	Arabidopsis thaliana	AT5G66300.1	NM_126028	VND3	292	Location: 13-139
	Aly001942	Arabidopsis lyrata	fgenesh2_kg.8__2792__AT5G66300.1	XM_002865032.1		288	Location: 11-137
	Pth006582	Populus trichocarpa	POPTR_0012s14660.1	XM_002318252.1		370	Location: 7-136
	Cpa016584	Carica papaya	evm.TU.supercontig_3.313			346	Location: 9-138
	Mgu013852	Mimulus guttatus	mgf002365m			380	Location: 7-136
	Mgu008717	Mimulus guttatus	mgf021916m			344	Location: 7-136
	Pth033295	Populus trichocarpa	POPTR_0015s14770.1	XM_002322362.1		363	Location: 7-136
	Rco030700	Ricinus communis	30147.m014211	XM_002510896		389	Location: 32-161
	Mes023819	Manihot esculenta	cassava47039.m1			353	Location: 7-136
	Ppe016341	Prunus persica	ppa020139m			320	Location: 7-136
	Vvi000245	Vitis vinifera	GSVIVT00029905001	FN595506.1		345	Location: 7-136
	Vvi009087	Vitis vinifera		XM_002264950		363	Location: 7-136
	Gma002559	Glycine max	Glyma06g47680.1			361	Location: 7-136
	Gma016389	Glycine max	Glyma12g00760.1			380	Location: 7-136
	Gma002860	Glycine max	Glyma09g36600.1			361	Location: 7-136
	Csg004393	Cucumis sativus	Cucsa.251620.1			309	Location: 7-136
	Gma015444	Glycine max	Glyma04g13660.1			354	Location: 7-136
	Lja013537	Lotus japonicus	LjSGA_069569.1			313	Location: 12-141
	Ppe006324	Prunus persica	ppa015786m			362	Location: 7-136
	Mtr001645	Medicago truncatula	MEDTR5G012240.1			350	Location: 7-138
	Gma028128	Glycine max	Glyma11g03340.1			360	Location: 7-138
	Mtr026748	Medicago truncatula	MEDTR8G106290.1			402	Location: 7-136
	Gma023046	Glycine max	Glyma05g04250.1			364	Location: 7-136
	Gma022690	Glycine max	Glyma17g14700.1			366	Location: 7-136
	Mgu016822	Mimulus guttatus	mgf020336m			310	Location: 7-136
	Csg012856	Cucumis sativus	Cucsa.320590.1			323	Location: 7-138
	Mes041218	Manihot esculenta	cassava46384.m1			353	Location: 7-136
	Mes037496	Manihot esculenta	cassava33375.m1			331	Location: 1-110
	Pth008892	Populus trichocarpa	POPTR_0001s00220.1	XM_002329829.1		356	Location: 7-136
	Csg017769	Cucumis sativus	Cucsa.302120.1			329	Location: 7-137
	Pth042428	Populus trichocarpa	POPTR_0003s11250.1	XM_002304392.1		356	Location: 7-136
	Aly012708	Arabidopsis lyrata	fgenesh2_kg.1__1330__AT1G12260.1	XM_002892634.1		395	Location: 7-136
	Ath016838	Arabidopsis thaliana	AT1G12260.1	NM_101098	VND4	395	Location: 7-136
	Ath023357	Arabidopsis thaliana	AT1G62700.1	NM_104947	VND5	394	Location: 7-136
	Aly009924	Arabidopsis lyrata	fgenesh2_kg.2__212__AT1G62700.1	XM_002886414.1		402	Location: 7-136
	Cpa025293	Carica papaya	evm.TU.supercontig_29.116			307	Location: 7-136
	Rco025998	Ricinus communis	28200.m000189	XM_002532525		359	Location: 7-137
	Vvi015703	Vitis vinifera	GSVIVT00007288001			342	Location: 7-136
	Vvi007350	Vitis vinifera		XM_002264306		500	Location: 65-194
	Aly017392	Arabidopsis lyrata	fgenesh1_pm.C_scaffold_8001814	XM_002864743.1		349	Location: 8-136
	Ath027308	Arabidopsis thaliana	AT5G62380.1	NM_125632	VND6	348	Location: 8-136
	Bdi019027	Brachypodium distachyon	Bradi5g16920.1			226	Location: 1-28
	Osj053190	Oryza sativa subsp. japonica	LOC_Os06g01480.1	Os06g0104200;NM_001063084		364	Location: 17-153
	Osi037453	Oryza sativa subsp. indica	BGIOSGA022108-TA	OsI_21285		364	Location: 17-153
	Bdi024886	Brachypodium distachyon	Bradi1g52190.1			314	Location: 10-57
	Zma004489	Zea mays	GRMZM2G041668_T01;GRMZM2G440219_T01	NM_001154437		351	Location: 20-154
	Sbi030358	Sorghum bicolor	Sb10g000460	XM_002437623		339	Location: 14-148
	Zma022114	Zea mays	GRMZM2G315140_T01			342	Location: 7-136
	Zma025922	Zea mays	GRMZM2G354151_T01			380	Location: 7-136
	Sbi016447	Sorghum bicolor	Sb04g033570	XM_002452805		363	Location: 7-136
	Osj057639	Oryza sativa subsp. japonica	LOC_Os02g42970.1	BAD25783		370	Location: 7-136
	Osi031108	Oryza sativa subsp. indica	BGIOSGA005950-TA	OsI_08250		360	Location: 7-122
	Zma004570	Zea mays	GRMZM2G178998_T02			170	Location: 7-136
	Zma020637	Zea mays	GRMZM2G178998_T01	NM_001147883		344	Location: 7-136
	Sbi004242	Sorghum bicolor	Sb06g023780	XM_002448191		340	Location: 7-136
	Osj057564	Oryza sativa subsp. japonica		Os04g0536500;NM_001059959		162	Location: 7-136
	Osi021120	Oryza sativa subsp. indica	BGIOSGA014649-TA	OsI_16785		376	Location: 52-181
NST	Zma022329	Zea mays	GRMZM2G171395_T01			435	Location: 11-142
	Zma019549	Zea mays		NM_001153847		433	Location: 11-142
	Sbi011007	Sorghum bicolor	Sb10g002120	XM_002436372		428	Location: 11-141
	Zma018200	Zea mays	GRMZM2G091490_T01			367	Location: 11-144
	Osj030585	Oryza sativa subsp. japonica	LOC_Os06g04090.1	Os06g0131700;NM_001063232		210	Location: 11-139
	Osi004553	Oryza sativa subsp. indica	BGIOSGA022006-TA	OsI_21494		395	Location: 11-139
	Osj006762	Oryza sativa subsp. japonica	LOC_Os06g04090.1	BAA84803;BAB19365;AA033144	OsNAC7	395	Location: 11-139
	Osj056117	Oryza sativa subsp. japonica		Os08g0115800;NM_001067387		253	Location: 11-139
	Osj023647	Oryza sativa subsp. japonica	LOC_Os08g02300.1	Os08g0115800		400	Location: 11-139
	Osi039453	Oryza sativa subsp. indica	BGIOSGA027883-TA	OsI_27599		253	Location: 11-139
	Zma059138	Zea mays	GRMZM2G092465_T02			185	Location: 11-139
	Zma047990	Zea mays	GRMZM2G092465_T01			418	Location: 11-139
	Sbi022980	Sorghum bicolor	Sb07g001550	XM_002443720		419	Location: 11-139
	Zma011443	Zea mays	GRMZM2G069047_T01	NM_001147110		379	Location: 11-139
	Zma003762	Zea mays	GRMZM2G069047_T02			100	Location: 25-97
	Aly030537	Arabidopsis lyrata	scaffold_403649.1	XM_002882043.1		355	Location: 15-143
	Ath024170	Arabidopsis thaliana	AT2G46770.1	NM_130243	NST1;ANAC043	365	Location: 16-144
	Csg015740	Cucumis sativus	Cucsa.120870.1			403	Location: 11-139
	Ppe025608	Prunus persica	ppa020746m			395	Location: 11-139
	Rco017367	Ricinus communis	27964.m000369	XM_002529935		248	Location: 15-143
	Mes043367	Manihot esculenta	cassava32649.m1			301	Location: 11-139
	Mes021649	Manihot esculenta	cassava33021.m1			366	Location: 15-143
	Lja005544	Lotus japonicus	LjSGA_027787.1			259	Location: 16-144
	Gma012889	Glycine max	Glyma16g02200.1			388	Location: 15-143
	Gma024015	Glycine max	Glyma07g05660.1			419	Location: 15-143
	Pth022930	Populus trichocarpa	POPTR_0014s10060.1	HQ215849	WND2A	378	Location: 11-139
	Pth013140	Populus trichocarpa	POPTR_0002s17950.1	XM_002302636.1	WND2B	371	Location: 15-143
	Aly018260	Arabidopsis lyrata	scaffold_503455.1	XM_002878375.1		332	Location: 11-139
	Ath002224	Arabidopsis thaliana	AT3G61910.1	NM_116056	NST2;ANAC066	334	Location: 11-139
	Gma043382	Glycine max	Glyma19g44890.1			265	Location: 16-144
	Gma034699	Glycine max	Glyma19g44910.1			265	Location: 16-144
	Ppe010953	Prunus persica	ppa024439m			246	Location: 14-141
	Rco025192	Ricinus communis	30068.m002591	XM_002518878		425	Location: 15-143
	Mes040619	Manihot esculenta	cassava42638.valid.m1			430	Location: 15-143
	Mes004611	Manihot esculenta	cassava45846.m1			416	Location: 15-143
	Ppe007491	Prunus persica	ppa006801m			395	Location: 16-144
	Pth041132	Populus trichocarpa	POPTR_0011s15640.1	XM_002317023.1		422	Location: 16-144
	Pth033737	Populus trichocarpa	POPTR_0001s45250.1	XM_002300464.1		418	Location: 16-144
	Cpa003631	Carica papaya	evm.TU.supercontig_37.89			437	Location: 15-143
	Csg004911	Cucumis sativus	Cucsa.193460.1			397	Location: 11-139
	Vvi005061	Vitis vinifera	GSVIVT00026159001			377	Location: 11-139
	Vvi030383	Vitis vinifera		XM_002267347		390	Location: 15-143
	Vvi011770	Vitis vinifera	GSVIVT00000504001	XM_002279509.1		401	Location: 11-140
	Vvi004753	Vitis vinifera		XM_002279509		405	Location: 15-144
	Ath014383	Arabidopsis thaliana	AT1G32770.1	NM_103011	NST3/SND1;ANAC012	358	Location: 16-144
	Aly027213	Arabidopsis lyrata	fgenesh1_pm.C_scaffold_1002619	XM_002893694.1		363	Location: 16-144
	Mgu002992	Mimulus guttatus	mgf022455m			258	Location: 11-139
	Bdi011047	Brachypodium distachyon	Bradi5g11250.1			234	Location: 1-28
